# Supplementary material for: Long-Term Impact of COVID-19: A Systematic Review of the Literature and Meta-Analysis
Source: Biomedicines. 2021 Jul 27;9(8):900. doi: 10.3390/biomedicines9080900 (PMC8389585; doi:10.3390/biomedicines9080900)
Supplement: Supplementary file 1 [file biomedicines-09-00900-s001.zip]

Archive with 1 entries (1 files):
- biomedicines-1311136-supplementary.pdf
